# Supplementary material for: Gene expression in lungs of mice lacking the 5-hydroxytryptamine transporter gene
Source: BMC Pulm Med. 2009 May 10;9:19. doi: 10.1186/1471-2466-9-19 (PMC2688484; doi:10.1186/1471-2466-9-19)
Supplement: Additional File 5 — Numeric quantitative RT-PCR results. Raw quantitative RT-PCR data used to construct figure 2, additional file 4. [file 1471-2466-9-19-S5.xls]

## Sheet: pcr.csv
	CebpB	IL1B	MMP 9	S100a8	KLF 4	KLF 9	KCNE 4
WT	970.41	214.641	0.283221	11.0043	2.65124	2.15846	0.160428
WT	1585.57	352.33	0.123279	23.8073	1.6358	1.49485	0.0423939
WT	1248.33	298.334	0.361817	20.2054	8.28212	3.56771	1.68179
WT	2763.83	93.2125	1.31039	63.4112	3.53898	1.20025	1.98618
WT	2635.97	511.687	0.876606	73.8572	3.36359	1.81085	0.501157
WT	3438.23	277.392	0.257028	26.2334	4.37717	2.45661	0.189027
Knockout	284.533	86.0707	0.0464987	2.19872	1.65099	1.34102	0.0635191
Knockout	933.033	88.0825	0.0417137	1.07923	2.14851	1.09936	0.0362301
Knockout	548.412	38.9203	0.0193704	3.44221	2.00463	1.17827	0.0427875
Knockout	109.956	36.906	0.0569827	3.85483	1.90088	1.26868	0.0787451
Knockout	190.782	34.4345	0.0140009	5.59188	1.24258	0.675175	0.03125
Knockout	775.572	109.071	0.0115978	3.90413	1.50004	0.459563	0.0222251
Heterozygote	1218.41	194.791	0.0849839	2.19365	3.57184	1.33176	0.187722
Heterozygote	302.848	80.2141	0.0357313	1.68568	1.89649	1.17555	0.0493776
Heterozygote	809.442	119.08	0.0524347	1.66248	3.37137	1.84038	0.0622119
Heterozygote	760.489	97.0586	0.0454366	1.24258	2.72578	1.89212	0.0883883
Heterozygote	595.291	133.972	0.0502988	1.7818	1.56917	1.04972	0.0635191
Heterozygote	1252.66	76.6803	0.0660636	1.07923	2.46229	1.16473	0.0792928
